# Supplementary material for: Pansclerotic morphea is characterized by IFN-γ responses priming dendritic cell fibroblast crosstalk to promote fibrosis
Source: JCI Insight. 2023 Aug 22;8(16):e171307. doi: 10.1172/jci.insight.171307 (PMC10543736; doi:10.1172/jci.insight.171307)
Supplement: Supporting data values [file jciinsight-8-171307-s174.xlsx]

## Sheet: Sheet1
Figure 2D					Figure 6D, E									Supplementary Figure 8C
Patient number	LoSAI	CXCL9 concentration (pg/mL)			CXCL9 expression									CXCL10 expression
129	0	171.6			NS	IFNG	IFNG + TGFB	IFNG -> TGFB	TGFB	TGFB + IFNG	TGFB -> IFNG			NS	IFNG	IFNG + TGFB	IFNG -> TGFB	TGFB	TGFB + IFNG	TGFB -> IFNG
129	0	208.716			8.2142e-07	0.0313594	0.259526	0.0735797	1.23953e-06	0.303248	0.0870673			8.2142e-07	0.0138735	0.278524	0.068779	1.24e-06	0.158397	0.0484739
129	0	318.161			6.7385e-07	0.0332449	0.297178	0.0902992	1.16155e-06	0.130867	0.0417263			6.7385e-07	0.0169396	0.181792	0.0165563	2.61e-06	0.024294	0.00727922
145	132	2100			2.92943e-05	0.0688952	0.917288	0.0658378	5.42398e-06	0.531966	0.0563032			5.54e-05	0.031616	0.581313	0.038009	1.1e-06	0.101143	0.020836
145	14	106.989			1.11233e-06	0.0386668	0.364964	0.0665281	9.34253e-07	0.260717	0.152399			1.11e-06	0.014982	0.196481	0.010259	9.3425e-07	0.0259057	0.019353
145	0	131.825
145	0	127.686			HLA-DRA expression									CD74 expression
145	0	235.726			NS	IFNG	IFNG + TGFB	IFNG -> TGFB	TGFB	TGFB + IFNG	TGFB -> IFNG			NS	IFNG	IFNG + TGFB	IFNG -> TGFB	TGFB	TGFB + IFNG	TGFB -> IFNG
145	17	2100			6.8645e-05	0.836348	0.767718	0.475571	0.000172	0.418135	0.352777			0.00015467	0.736638	1.39516	0.77895	0.000234	0.315933	0.260027
145	1	511.828			1.1774e-05	0.863397	0.709691	0.383192	1.16e-06	0.382003	0.301551			3.9862e-05	0.780568	0.564881	0.394321	1.31e-05	0.191707	0.224546
237	109	459.976			7.4e-05	0.86362	0.836302	0.323562	8.44e-05	0.354241	0.385909			0.000155	1.33061	1.91848	0.831403	8.53e-05	0.503143	0.523484
237	1	181.701			6.81e-06	1.29377	0.621059	0.176899	9.3425e-07	0.265727	0.359942			2.18e-05	1.49602	0.888009	0.611182	9.3425e-07	0.323705	0.477646
237	8	206.846
237	3	99.6597			ACTA2 expression									COL8A1 expression
324	39	429.765			NS	IFNG	IFNG + TGFB	IFNG -> TGFB	TGFB	TGFB + IFNG	TGFB -> IFNG			NS	IFNG	IFNG + TGFB	IFNG -> TGFB	TGFB	TGFB + IFNG	TGFB -> IFNG
324	0	133.293			0.0432184	0.0394559	0.0871568	0.103349	0.325349	0.280754	0.204161			0.00912402	0.0151128	0.0488076	0.0494272	0.031108	0.028872	0.0337257
496	2	283.142			0.0650252	0.051613	0.199207	0.350387	0.838734	0.68549	0.573772			0.0103178	0.0193368	0.0383981	0.0426124	0.076709	0.032718	0.0376662
496	0	109.805			0.062481	0.064338	0.099472	0.255397	0.648152	0.181054	0.11649			0.012827	0.022019	0.091102	0.091418	0.150118	0.0523901	0.048365
594	11	728.982			0.068811	0.059561	0.069734	0.165641	0.325573	0.24865	0.267145			0.019805	0.026823	0.055186	0.060597	0.0406031	0.0249833	0.033309
594	15	275.779
594	0	66.208			COL1A1 expression									PRSS23 expression
594	0	58.3367			NS	IFNG	IFNG + TGFB	IFNG -> TGFB	TGFB	TGFB + IFNG	TGFB -> IFNG			NS	IFNG	IFNG + TGFB	IFNG -> TGFB	TGFB	TGFB + IFNG	TGFB -> IFNG
610	124	462.888			0.610188	0.410892	1.84816	3.29046	2.74754	2.3035	2.74863			0.00535578	0.00437495	0.00492611	0.0067975	0.009254	0.009101	0.00618128
610	32	386.952			0.32582	0.186256	0.57818	1.07836	1.75951	0.824124	1.1321			0.00807014	0.00703884	0.00902021	0.0178274	0.02486	0.019848	0.0141373
799	76	1370.06			1.09898	1.09522	2.43265	6.54998	7.44904	2.38613	2.49983			0.023862	0.017179	0.004622	0.024725	0.018571	0.0126621	0.0115
799	19	211.856			0.984418	0.703531	1.15514	3.01353	2.53519	1.78072	3.02108			0.004539	0.003628	0.003992	0.008919	0.0154632	0.00871822	0.007576
799	8	659.602
